# Supplementary material for: Lipocalin 2 Deficiency Restrains Aging-Related Reshaping of Gut Microbiota Structure and Metabolism
Source: Biomolecules. 2021 Aug 28;11(9):1286. doi: 10.3390/biom11091286 (PMC8466870; doi:10.3390/biom11091286)
Supplement: Supplementary file 1 [file biomolecules-11-01286-s001.zip]

Archive with 1 entries (1 files):
- biomolecules-1358308-supplementary.pdf
